# Supplementary material for: In vivo selection of CMY-219 conferring resistance to ceftazidime-avibactam in an OXA-484-producing E. coli ST410
Source: Antimicrob Agents Chemother. 2026 Feb 12;70(3):e01335-25. doi: 10.1128/aac.01335-25 (PMC12959149; doi:10.1128/aac.01335-25)
Supplement: Table S1 — SNP matrix. [file aac.01335-25-s0002.xlsx]

## Sheet: Sheet1
	415H3	399A8	480H2	471H8	465G1	308F5	397G1	368H1	357B9	375B4	423A8	412F1	330B6	314B9	307B7BIS	305B4	463I5	491B7	357B7	326H4	324X4	395A3	516K10	511J2	459F3	399F8	464B9	437I4	320I5BIS	446D1	443B2	349I10	349C4	375B2	318I6	375K8	374C7	320J3	320F6	303D1	314J8	323I2	496A1
415H3	0	4	1009	1011	1002	1005	1018	1011	1010	1015	1025	1023	1005	1007	1006	1005	1012	1018	1017	1021	1017	1014	1015	1020	1023	1015	1021	1025	1003	1005	1004	1005	1006	1016	1008	1017	1012	1009	1009	1006	1007	1010	1011
399A8	4	0	1005	1007	998	1001	1014	1007	1006	1011	1021	1019	1001	1003	1002	1001	1008	1014	1013	1017	1013	1010	1011	1016	1019	1011	1017	1021	999	1001	1000	1001	1002	1012	1004	1013	1008	1005	1005	1002	1003	1006	1007
480H2	1009	1005	0	8	37	40	53	46	45	50	60	58	40	42	41	40	47	53	52	56	52	49	50	55	58	50	56	60	38	40	39	40	41	51	43	52	47	44	44	41	42	45	46
471H8	1011	1007	8	0	39	42	55	48	47	52	62	60	42	44	43	42	49	55	54	58	54	51	52	57	60	52	58	62	40	42	41	42	43	53	45	54	49	46	46	43	44	47	48
465G1	1002	998	37	39	0	33	46	39	38	43	53	51	33	35	34	33	40	46	45	49	45	42	43	48	51	43	49	53	31	33	32	33	34	44	36	45	40	37	37	34	35	38	39
308F5	1005	1001	40	42	33	0	29	22	21	26	36	34	20	22	21	20	33	39	38	42	38	35	36	41	44	36	42	46	24	26	25	26	27	37	29	38	33	30	30	27	28	31	32
397G1	1018	1014	53	55	46	29	0	9	8	13	23	21	33	35	34	33	46	52	51	55	51	48	49	54	57	49	55	59	37	39	38	39	40	50	42	51	46	43	43	40	41	44	45
368H1	1011	1007	46	48	39	22	9	0	1	6	16	14	26	28	27	26	39	45	44	48	44	41	42	47	50	42	48	52	30	32	31	32	33	43	35	44	39	36	36	33	34	37	38
357B9	1010	1006	45	47	38	21	8	1	0	5	15	13	25	27	26	25	38	44	43	47	43	40	41	46	49	41	47	51	29	31	30	31	32	42	34	43	38	35	35	32	33	36	37
375B4	1015	1011	50	52	43	26	13	6	5	0	14	12	30	32	31	30	43	49	48	52	48	45	46	51	54	46	52	56	34	36	35	36	37	47	39	48	43	40	40	37	38	41	42
423A8	1025	1021	60	62	53	36	23	16	15	14	0	10	40	42	41	40	53	59	58	62	58	55	56	61	64	56	62	66	44	46	45	46	47	57	49	58	53	50	50	47	48	51	52
412F1	1023	1019	58	60	51	34	21	14	13	12	10	0	38	40	39	38	51	57	56	60	56	53	54	59	62	54	60	64	42	44	43	44	45	55	47	56	51	48	48	45	46	49	50
330B6	1005	1001	40	42	33	20	33	26	25	30	40	38	0	20	19	18	33	39	38	42	38	35	36	41	44	36	42	46	24	26	25	26	27	37	29	38	33	30	30	27	28	31	32
314B9	1007	1003	42	44	35	22	35	28	27	32	42	40	20	0	3	2	35	41	40	44	40	37	38	43	46	38	44	48	26	28	27	28	29	39	31	40	35	32	32	29	30	33	34
307B7BIS	1006	1002	41	43	34	21	34	27	26	31	41	39	19	3	0	1	34	40	39	43	39	36	37	42	45	37	43	47	25	27	26	27	28	38	30	39	34	31	31	28	29	32	33
305B4	1005	1001	40	42	33	20	33	26	25	30	40	38	18	2	1	0	33	39	38	42	38	35	36	41	44	36	42	46	24	26	25	26	27	37	29	38	33	30	30	27	28	31	32
463I5	1012	1008	47	49	40	33	46	39	38	43	53	51	33	35	34	33	0	46	45	49	45	42	43	48	51	43	49	53	31	33	32	33	34	44	36	45	40	37	37	34	35	38	39
491B7	1018	1014	53	55	46	39	52	45	44	49	59	57	39	41	40	39	46	0	51	55	51	48	49	54	57	49	55	59	37	39	38	39	40	50	42	51	46	43	43	40	41	44	45
357B7	1017	1013	52	54	45	38	51	44	43	48	58	56	38	40	39	38	45	51	0	6	2	33	34	39	42	34	40	44	24	26	25	26	27	37	29	38	33	30	30	27	28	31	32
326H4	1021	1017	56	58	49	42	55	48	47	52	62	60	42	44	43	42	49	55	6	0	4	37	38	43	46	38	44	48	28	30	29	30	31	41	33	42	37	34	34	31	32	35	36
324X4	1017	1013	52	54	45	38	51	44	43	48	58	56	38	40	39	38	45	51	2	4	0	33	34	39	42	34	40	44	24	26	25	26	27	37	29	38	33	30	30	27	28	31	32
395A3	1014	1010	49	51	42	35	48	41	40	45	55	53	35	37	36	35	42	48	33	37	33	0	1	6	9	1	27	31	21	23	22	23	24	34	26	35	30	27	27	24	25	28	29
516K10	1015	1011	50	52	43	36	49	42	41	46	56	54	36	38	37	36	43	49	34	38	34	1	0	5	8	0	28	32	22	24	23	24	25	35	27	36	31	28	28	25	26	29	30
511J2	1020	1016	55	57	48	41	54	47	46	51	61	59	41	43	42	41	48	54	39	43	39	6	5	0	13	5	33	37	27	29	28	29	30	40	32	41	36	33	33	30	31	34	35
459F3	1023	1019	58	60	51	44	57	50	49	54	64	62	44	46	45	44	51	57	42	46	42	9	8	13	0	8	36	40	30	32	31	32	33	43	35	44	39	36	36	33	34	37	38
399F8	1015	1011	50	52	43	36	49	42	41	46	56	54	36	38	37	36	43	49	34	38	34	1	0	5	8	0	28	32	22	24	23	24	25	35	27	36	31	28	28	25	26	29	30
464B9	1021	1017	56	58	49	42	55	48	47	52	62	60	42	44	43	42	49	55	40	44	40	27	28	33	36	28	0	30	28	30	29	30	31	41	33	42	37	34	34	31	32	35	36
437I4	1025	1021	60	62	53	46	59	52	51	56	66	64	46	48	47	46	53	59	44	48	44	31	32	37	40	32	30	0	32	34	33	34	35	45	37	46	41	38	38	35	36	39	40
320I5BIS	1003	999	38	40	31	24	37	30	29	34	44	42	24	26	25	24	31	37	24	28	24	21	22	27	30	22	28	32	0	10	9	12	13	23	15	24	19	16	16	13	14	17	18
446D1	1005	1001	40	42	33	26	39	32	31	36	46	44	26	28	27	26	33	39	26	30	26	23	24	29	32	24	30	34	10	0	1	14	15	25	17	26	21	18	18	15	16	19	20
443B2	1004	1000	39	41	32	25	38	31	30	35	45	43	25	27	26	25	32	38	25	29	25	22	23	28	31	23	29	33	9	1	0	13	14	24	16	25	20	17	17	14	15	18	19
349I10	1005	1001	40	42	33	26	39	32	31	36	46	44	26	28	27	26	33	39	26	30	26	23	24	29	32	24	30	34	12	14	13	0	15	25	17	26	21	18	18	15	16	19	20
349C4	1006	1002	41	43	34	27	40	33	32	37	47	45	27	29	28	27	34	40	27	31	27	24	25	30	33	25	31	35	13	15	14	15	0	22	14	23	18	15	15	12	13	16	17
375B2	1016	1012	51	53	44	37	50	43	42	47	57	55	37	39	38	37	44	50	37	41	37	34	35	40	43	35	41	45	23	25	24	25	22	0	22	31	26	23	23	20	21	24	25
318I6	1008	1004	43	45	36	29	42	35	34	39	49	47	29	31	30	29	36	42	29	33	29	26	27	32	35	27	33	37	15	17	16	17	14	22	0	11	6	3	3	2	3	6	7
375K8	1017	1013	52	54	45	38	51	44	43	48	58	56	38	40	39	38	45	51	38	42	38	35	36	41	44	36	42	46	24	26	25	26	23	31	11	0	7	12	12	11	12	15	16
374C7	1012	1008	47	49	40	33	46	39	38	43	53	51	33	35	34	33	40	46	33	37	33	30	31	36	39	31	37	41	19	21	20	21	18	26	6	7	0	7	7	6	7	10	11
320J3	1009	1005	44	46	37	30	43	36	35	40	50	48	30	32	31	30	37	43	30	34	30	27	28	33	36	28	34	38	16	18	17	18	15	23	3	12	7	0	0	3	4	7	8
320F6	1009	1005	44	46	37	30	43	36	35	40	50	48	30	32	31	30	37	43	30	34	30	27	28	33	36	28	34	38	16	18	17	18	15	23	3	12	7	0	0	3	4	7	8
303D1	1006	1002	41	43	34	27	40	33	32	37	47	45	27	29	28	27	34	40	27	31	27	24	25	30	33	25	31	35	13	15	14	15	12	20	2	11	6	3	3	0	1	4	5
314J8	1007	1003	42	44	35	28	41	34	33	38	48	46	28	30	29	28	35	41	28	32	28	25	26	31	34	26	32	36	14	16	15	16	13	21	3	12	7	4	4	1	0	5	6
323I2	1010	1006	45	47	38	31	44	37	36	41	51	49	31	33	32	31	38	44	31	35	31	28	29	34	37	29	35	39	17	19	18	19	16	24	6	15	10	7	7	4	5	0	9
496A1	1011	1007	46	48	39	32	45	38	37	42	52	50	32	34	33	32	39	45	32	36	32	29	30	35	38	30	36	40	18	20	19	20	17	25	7	16	11	8	8	5	6	9	0

## Sheet: Sheet1 (2)
	415H3	399A8	480H2	471H8	465G1	308F5	397G1	368H1	357B9	375B4	423A8	412F1	330B6	314B9	307B7BIS	305B4	463I5	491B7	357B7	326H4	324X4	511J2	459F3	399F8	464B9	437I4	320I5BIS	446D1	443B2	349I10	349C4	375B2	318I6	375K8	374C7	320J3	320F6	303D1	314J8	323I2	496A1
415H3	0	4	1009	1011	1002	1005	1018	1011	1010	1015	1025	1023	1005	1007	1006	1005	1012	1018	1017	1021	1017	1020	1023	1015	1021	1025	1003	1005	1004	1005	1006	1016	1008	1017	1012	1009	1009	1006	1007	1010	1011
399A8	4	0	1005	1007	998	1001	1014	1007	1006	1011	1021	1019	1001	1003	1002	1001	1008	1014	1013	1017	1013	1016	1019	1011	1017	1021	999	1001	1000	1001	1002	1012	1004	1013	1008	1005	1005	1002	1003	1006	1007
480H2	1009	1005	0	8	37	40	53	46	45	50	60	58	40	42	41	40	47	53	52	56	52	55	58	50	56	60	38	40	39	40	41	51	43	52	47	44	44	41	42	45	46
471H8	1011	1007	8	0	39	42	55	48	47	52	62	60	42	44	43	42	49	55	54	58	54	57	60	52	58	62	40	42	41	42	43	53	45	54	49	46	46	43	44	47	48
465G1	1002	998	37	39	0	33	46	39	38	43	53	51	33	35	34	33	40	46	45	49	45	48	51	43	49	53	31	33	32	33	34	44	36	45	40	37	37	34	35	38	39
308F5	1005	1001	40	42	33	0	29	22	21	26	36	34	20	22	21	20	33	39	38	42	38	41	44	36	42	46	24	26	25	26	27	37	29	38	33	30	30	27	28	31	32
397G1	1018	1014	53	55	46	29	0	9	8	13	23	21	33	35	34	33	46	52	51	55	51	54	57	49	55	59	37	39	38	39	40	50	42	51	46	43	43	40	41	44	45
368H1	1011	1007	46	48	39	22	9	0	1	6	16	14	26	28	27	26	39	45	44	48	44	47	50	42	48	52	30	32	31	32	33	43	35	44	39	36	36	33	34	37	38
357B9	1010	1006	45	47	38	21	8	1	0	5	15	13	25	27	26	25	38	44	43	47	43	46	49	41	47	51	29	31	30	31	32	42	34	43	38	35	35	32	33	36	37
375B4	1015	1011	50	52	43	26	13	6	5	0	14	12	30	32	31	30	43	49	48	52	48	51	54	46	52	56	34	36	35	36	37	47	39	48	43	40	40	37	38	41	42
423A8	1025	1021	60	62	53	36	23	16	15	14	0	10	40	42	41	40	53	59	58	62	58	61	64	56	62	66	44	46	45	46	47	57	49	58	53	50	50	47	48	51	52
412F1	1023	1019	58	60	51	34	21	14	13	12	10	0	38	40	39	38	51	57	56	60	56	59	62	54	60	64	42	44	43	44	45	55	47	56	51	48	48	45	46	49	50
330B6	1005	1001	40	42	33	20	33	26	25	30	40	38	0	20	19	18	33	39	38	42	38	41	44	36	42	46	24	26	25	26	27	37	29	38	33	30	30	27	28	31	32
314B9	1007	1003	42	44	35	22	35	28	27	32	42	40	20	0	3	2	35	41	40	44	40	43	46	38	44	48	26	28	27	28	29	39	31	40	35	32	32	29	30	33	34
307B7BIS	1006	1002	41	43	34	21	34	27	26	31	41	39	19	3	0	1	34	40	39	43	39	42	45	37	43	47	25	27	26	27	28	38	30	39	34	31	31	28	29	32	33
305B4	1005	1001	40	42	33	20	33	26	25	30	40	38	18	2	1	0	33	39	38	42	38	41	44	36	42	46	24	26	25	26	27	37	29	38	33	30	30	27	28	31	32
463I5	1012	1008	47	49	40	33	46	39	38	43	53	51	33	35	34	33	0	46	45	49	45	48	51	43	49	53	31	33	32	33	34	44	36	45	40	37	37	34	35	38	39
491B7	1018	1014	53	55	46	39	52	45	44	49	59	57	39	41	40	39	46	0	51	55	51	54	57	49	55	59	37	39	38	39	40	50	42	51	46	43	43	40	41	44	45
357B7	1017	1013	52	54	45	38	51	44	43	48	58	56	38	40	39	38	45	51	0	6	2	39	42	34	40	44	24	26	25	26	27	37	29	38	33	30	30	27	28	31	32
326H4	1021	1017	56	58	49	42	55	48	47	52	62	60	42	44	43	42	49	55	6	0	4	43	46	38	44	48	28	30	29	30	31	41	33	42	37	34	34	31	32	35	36
324X4	1017	1013	52	54	45	38	51	44	43	48	58	56	38	40	39	38	45	51	2	4	0	39	42	34	40	44	24	26	25	26	27	37	29	38	33	30	30	27	28	31	32
511J2	1020	1016	55	57	48	41	54	47	46	51	61	59	41	43	42	41	48	54	39	43	39	0	13	5	33	37	27	29	28	29	30	40	32	41	36	33	33	30	31	34	35
459F3	1023	1019	58	60	51	44	57	50	49	54	64	62	44	46	45	44	51	57	42	46	42	13	0	8	36	40	30	32	31	32	33	43	35	44	39	36	36	33	34	37	38
399F8	1015	1011	50	52	43	36	49	42	41	46	56	54	36	38	37	36	43	49	34	38	34	5	8	0	28	32	22	24	23	24	25	35	27	36	31	28	28	25	26	29	30
464B9	1021	1017	56	58	49	42	55	48	47	52	62	60	42	44	43	42	49	55	40	44	40	33	36	28	0	30	28	30	29	30	31	41	33	42	37	34	34	31	32	35	36
437I4	1025	1021	60	62	53	46	59	52	51	56	66	64	46	48	47	46	53	59	44	48	44	37	40	32	30	0	32	34	33	34	35	45	37	46	41	38	38	35	36	39	40
320I5BIS	1003	999	38	40	31	24	37	30	29	34	44	42	24	26	25	24	31	37	24	28	24	27	30	22	28	32	0	10	9	12	13	23	15	24	19	16	16	13	14	17	18
446D1	1005	1001	40	42	33	26	39	32	31	36	46	44	26	28	27	26	33	39	26	30	26	29	32	24	30	34	10	0	1	14	15	25	17	26	21	18	18	15	16	19	20
443B2	1004	1000	39	41	32	25	38	31	30	35	45	43	25	27	26	25	32	38	25	29	25	28	31	23	29	33	9	1	0	13	14	24	16	25	20	17	17	14	15	18	19
349I10	1005	1001	40	42	33	26	39	32	31	36	46	44	26	28	27	26	33	39	26	30	26	29	32	24	30	34	12	14	13	0	15	25	17	26	21	18	18	15	16	19	20
349C4	1006	1002	41	43	34	27	40	33	32	37	47	45	27	29	28	27	34	40	27	31	27	30	33	25	31	35	13	15	14	15	0	22	14	23	18	15	15	12	13	16	17
375B2	1016	1012	51	53	44	37	50	43	42	47	57	55	37	39	38	37	44	50	37	41	37	40	43	35	41	45	23	25	24	25	22	0	22	31	26	23	23	20	21	24	25
318I6	1008	1004	43	45	36	29	42	35	34	39	49	47	29	31	30	29	36	42	29	33	29	32	35	27	33	37	15	17	16	17	14	22	0	11	6	3	3	2	3	6	7
375K8	1017	1013	52	54	45	38	51	44	43	48	58	56	38	40	39	38	45	51	38	42	38	41	44	36	42	46	24	26	25	26	23	31	11	0	7	12	12	11	12	15	16
374C7	1012	1008	47	49	40	33	46	39	38	43	53	51	33	35	34	33	40	46	33	37	33	36	39	31	37	41	19	21	20	21	18	26	6	7	0	7	7	6	7	10	11
320J3	1009	1005	44	46	37	30	43	36	35	40	50	48	30	32	31	30	37	43	30	34	30	33	36	28	34	38	16	18	17	18	15	23	3	12	7	0	0	3	4	7	8
320F6	1009	1005	44	46	37	30	43	36	35	40	50	48	30	32	31	30	37	43	30	34	30	33	36	28	34	38	16	18	17	18	15	23	3	12	7	0	0	3	4	7	8
303D1	1006	1002	41	43	34	27	40	33	32	37	47	45	27	29	28	27	34	40	27	31	27	30	33	25	31	35	13	15	14	15	12	20	2	11	6	3	3	0	1	4	5
314J8	1007	1003	42	44	35	28	41	34	33	38	48	46	28	30	29	28	35	41	28	32	28	31	34	26	32	36	14	16	15	16	13	21	3	12	7	4	4	1	0	5	6
323I2	1010	1006	45	47	38	31	44	37	36	41	51	49	31	33	32	31	38	44	31	35	31	34	37	29	35	39	17	19	18	19	16	24	6	15	10	7	7	4	5	0	9
496A1	1011	1007	46	48	39	32	45	38	37	42	52	50	32	34	33	32	39	45	32	36	32	35	38	30	36	40	18	20	19	20	17	25	7	16	11	8	8	5	6	9	0
Table S1. Phylogenetic analysis based on SNP matrix of all E. coli ST410 OXA-484-producing genomes from the F-NRC collection (n = 41). SNPs shared between the three E. coli genomes from this study are highlighted by a box.
